# Supplementary material for: Early Endosomal Vps34-Derived Phosphatidylinositol-3-Phosphate Is Indispensable for the Biogenesis of the Endosomal Recycling Compartment
Source: Cells. 2022 Mar 11;11(6):962. doi: 10.3390/cells11060962 (PMC8946653; doi:10.3390/cells11060962)
Supplement: Supplementary file 1 [file cells-11-00962-s001.zip]

Archive with 1 entries (1 files):
- cells-1581976-supplementary.pdf
